# Supplementary material for: A Neural Code That Is Isometric to Vocal Output and Correlates with Its Sensory Consequences
Source: PLoS Biol. 2016 Oct 10;14(10):e2000317. doi: 10.1371/journal.pbio.2000317 (PMC5056755; doi:10.1371/journal.pbio.2000317)
Supplement: S1 Data — (ZIP) [file pbio.2000317.s002.zip]

Archive with 34 entries (34 files):
- codePlosBiol/fig1.m
- codePlosBiol/Fig1B.mat
- codePlosBiol/Fig1C.mat
- codePlosBiol/Fig1D.mat
- codePlosBiol/fig2.m
- codePlosBiol/Fig2A.mat
- codePlosBiol/Fig2b.mat
- codePlosBiol/Fig2c.mat
- codePlosBiol/Fig2d.mat
- codePlosBiol/Fig2e.mat
- codePlosBiol/fig3.m
- codePlosBiol/Fig3A.mat
- codePlosBiol/Fig3B.mat
- codePlosBiol/fig4.m
- codePlosBiol/Fig4A.mat
- codePlosBiol/Fig4B.mat
- codePlosBiol/fig5.m
- codePlosBiol/Fig51.mat
- codePlosBiol/Fig52.mat
- codePlosBiol/Fig53.mat
- codePlosBiol/Fig54.mat
- codePlosBiol/Fig55.mat
- codePlosBiol/Fig5Aright.mat
- codePlosBiol/Fig5drightX.mat
- codePlosBiol/Fig5eright.mat
- codePlosBiol/fig6.m
- codePlosBiol/Fig6.mat
- codePlosBiol/Fig6Multi.mat
- codePlosBiol/fig7.m
- codePlosBiol/Fig7A.mat
- codePlosBiol/Fig7B.mat
- codePlosBiol/Fig7stats.mat
- codePlosBiol/filters.m
- codePlosBiol/func_help_CovJack.m
