# Supplementary material for: A Neural Code That Is Isometric to Vocal Output and Correlates with Its Sensory Consequences
Source: PLoS Biol. 2016 Oct 10;14(10):e2000317. doi: 10.1371/journal.pbio.2000317 (PMC5056755; doi:10.1371/journal.pbio.2000317)
Supplement: S1 Data — (ZIP) [file pbio.2000317.s002.zip › codePlosBiol/fig2.m]

load Fig2a 

figure; clf; ax=axes;
colormap(gray);
subplot(211);
imagesc((1:size(spec,2))/250*1000,1:128,spec)
xlabel('Time (ms)');
title('Fig2A')
subplot(212);
imagesc(spk);

load Fig2b

figure; clf; ax=axes;
colormap(gray);
subplot(211);
imagesc((1:size(spec,2))/250*1000,1:128,spec)
xlabel('Time (ms)');
title('Fig2A')
subplot(212);
imagesc(spk);


load Fig2c

figure; clf; ax=axes;
colormap(gray);
subplot(211);
imagesc((1:size(spec,2))/250*1000,1:128,spec)
xlabel('Time (ms)');
title('Fig2A')
subplot(212);
imagesc(spk);


load Fig2d 

figure; clf; ax=axes;
colormap(gray);
subplot(211);
imagesc((1:size(spec,2))/250*1000,1:128,spec)
xlabel('Time (ms)');
title('Fig2A')
subplot(212);
imagesc(spk);

load Fig2e 

figure; clf; ax=axes;
colormap(gray);
subplot(211);
imagesc((1:size(spec,2))/250*1000,1:128,spec)
xlabel('Time (ms)');
title('Fig2A')
subplot(212);
imagesc(spk);

load Fig2D


figure; clf;plot(tvec,Mcorr); hold on;
juvs=1:7;
plot(tvec,mean(spksound(juvs,:),1),'g');
plot(tvec,mean(spksound(setdiff(1:16,juvs),:),1),'c');
legend({'all','juv','adult'});
plot(tvec,Mcorrsig,'r');plot(tvec,-Mcorrsig,'r');

title(['Fig 2D']);
xlabel('STA sound amplitude');
axis tight
