# Supplementary material for: A Neural Code That Is Isometric to Vocal Output and Correlates with Its Sensory Consequences
Source: PLoS Biol. 2016 Oct 10;14(10):e2000317. doi: 10.1371/journal.pbio.2000317 (PMC5056755; doi:10.1371/journal.pbio.2000317)
Supplement: S1 Data — (ZIP) [file pbio.2000317.s002.zip › codePlosBiol/fig4.m]

load Fig4A 

figure; clf; ax=axes;
colormap(gray);
subplot(211);
imagesc((1:size(spec,2))/250*1000,1:128,spec)
xlabel('Time (ms)');
title('Fig4A')
subplot(212);
imagesc(spk);

load Fig4B 

figure; clf; ax=axes;
colormap(gray);
subplot(211);
imagesc((1:size(spec,2))/250*1000,1:128,spec)
xlabel('Time (ms)');
title('Fig4B')
subplot(212);
imagesc(spk);
