# Supplementary material for: A Neural Code That Is Isometric to Vocal Output and Correlates with Its Sensory Consequences
Source: PLoS Biol. 2016 Oct 10;14(10):e2000317. doi: 10.1371/journal.pbio.2000317 (PMC5056755; doi:10.1371/journal.pbio.2000317)
Supplement: S1 Data — (ZIP) [file pbio.2000317.s002.zip › codePlosBiol/fig5.m]

load Fig5Aright
figure;clf;
subplot(311);
imagesc((1:size(spec,2))/250*1000,1:128,spec)

colormap(gray);
xlabel('Time (ms)');
title('Fig 5A right'); % g8r11, 2010-03-11

hold on;

subplot(312);
imagesc(spk);

subplot(313);
plot(filtcurve); axis tight


load Fig5eright
load Fig5drightX
figure; clf; plot(xd,yd,'kx','markersize',8,'color','k','linewidth',2); hold on;
    plot(xs,ys,'r.','markersize',6,'color','r');
set(gca,'fontsize',18);
xlabel('Rpre'); ylabel('Rpost');
plot([-.8 1],[-.8 1],'k');
title('Fig 5e');

figure;imagesc(x1); colormap(hot); title('Fig 5dright A');
figure;imagesc(x2); colormap(hot); title('Fig 5dright B');
