# Supplementary material for: A Neural Code That Is Isometric to Vocal Output and Correlates with Its Sensory Consequences
Source: PLoS Biol. 2016 Oct 10;14(10):e2000317. doi: 10.1371/journal.pbio.2000317 (PMC5056755; doi:10.1371/journal.pbio.2000317)
Supplement: S1 Data — (ZIP) [file pbio.2000317.s002.zip › codePlosBiol/fig6.m]

load Fig6Multi
figure(12);clf;hold on;
plot(rpre_all,rpost_all,'gx','markersize',12,'color','g','linewidth',2.5);
xlim([dx(1)-ddx/2,dx(end)+ddx/2]);

load Fig6
plot(rpre_shuffle,rpost_shuffle,'r.','markersize',8,'color','r');

plot(rpre_all(1:njuv),rpost_all(1:njuv),'bx','markersize',12,'color','b','linewidth',2.5);

plot(rpre_all(njuv+1:end),rpost_all(njuv+1:end),'kx','markersize',12,'color','k','linewidth',2.5);

plot([-.8 1],[-.8 1],'r');
set(gca,'fontsize',18)
xlabel('Rpre'); ylabel('Rpost');
xlim([dx(1)-ddx/2,dx(end)+ddx/2]);
