# Supplementary material for: A Neural Code That Is Isometric to Vocal Output and Correlates with Its Sensory Consequences
Source: PLoS Biol. 2016 Oct 10;14(10):e2000317. doi: 10.1371/journal.pbio.2000317 (PMC5056755; doi:10.1371/journal.pbio.2000317)
Supplement: S1 Data — (ZIP) [file pbio.2000317.s002.zip › codePlosBiol/filters.m]

load Fig51

figure; clf;


imagesc((1:size(outall,2))*(nonoverlap/scanrate*1000),1:size(outall,2),outall);
colormap(gray);
xlabel('Time (ms)');
title('Bird 1');

load Fig52
figure; clf;
imagesc((1:size(outall,2))*(nonoverlap/scanrate*1000),1:size(outall,2),outall);
colormap(gray);
xlabel('Time (ms)');
title('Bird 2');

load Fig53
figure; clf;

imagesc((1:size(outall,2))*(nonoverlap/scanrate*1000),1:size(outall,2),outall);
colormap(gray);
xlabel('Time (ms)');
title('Bird 3');

load Fig54
%
figure; clf;


imagesc((1:size(outall,2))*(nonoverlap/scanrate*1000),1:size(outall,2),outall);
colormap(gray);
xlabel('Time (ms)');
title('Bird 4');

load Fig55
%
figure; clf;


imagesc((1:size(outall,2))*(nonoverlap/scanrate*1000),1:size(outall,2),outall);
colormap(gray);
xlabel('Time (ms)');
title('Bird 5');
