# Supplementary material for: A Neural Code That Is Isometric to Vocal Output and Correlates with Its Sensory Consequences
Source: PLoS Biol. 2016 Oct 10;14(10):e2000317. doi: 10.1371/journal.pbio.2000317 (PMC5056755; doi:10.1371/journal.pbio.2000317)
Supplement: S1 Data — (ZIP) [file pbio.2000317.s002.zip › codePlosBiol/func_help_CovJack.m]

function [MCcov,MCcovsig,MCnum_jacks]=func_help_CovJack(CrossCorr,sig_lev)

MC_jacks=zeros(size(CrossCorr));
MCnum_jacks=size(MC_jacks,1);
MC_sum=sum(CrossCorr,1);

for i=1:size(CrossCorr,1)
    MC_jacks(i,:)=(MC_sum-CrossCorr(i,:))/(MCnum_jacks-1);
end

MCcov = mean(MC_jacks,1);
MCcovsig = sig_lev*sqrt(sum((MC_jacks-ones(MCnum_jacks,1)*mean(MC_jacks)).^2)*(MCnum_jacks-1)/MCnum_jacks);

end
%% EOF
